# Supplementary material for: Lactococcus lactis Strain Plasma Intake Suppresses the Incidence of Dengue Fever-like Symptoms in Healthy Malaysians: A Randomized, Double-Blind, Placebo-Controlled Trial
Source: Nutrients. 2021 Dec 16;13(12):4507. doi: 10.3390/nu13124507 (PMC8707015; doi:10.3390/nu13124507)
Supplement: Supplementary file 1 [file nutrients-13-04507-s001.zip]

Archive with 4 entries (4 files):
- nutrients-1433796-supplementary.pdf
- Table S1.pdf
- Table S2.pdf
- Table S3.pdf
